# Supplementary material for: Disruption of the bacterial OLE RNP complex impairs growth on alternative carbon sources
Source: PNAS Nexus. 2024 Feb 12;3(2):pgae075. doi: 10.1093/pnasnexus/pgae075 (PMC10898510; doi:10.1093/pnasnexus/pgae075)
Supplement: pgae075_Supplementary_Data [file pgae075_supplementary_data.zip]

Archive with 2 entries (2 files):
- PNASNEXUS-PNASNEXUS-2023-01344R-s01.xlsx
- PNASNEXUS-PNASNEXUS-2023-01344R-s02.docx
