# Supplementary material for: Disruption of the bacterial OLE RNP complex impairs growth on alternative carbon sources
Source: PNAS Nexus. 2024 Feb 12;3(2):pgae075. doi: 10.1093/pnasnexus/pgae075 (PMC10898510; doi:10.1093/pnasnexus/pgae075)
Supplement: pgae075_Supplementary_Data [file pgae075_supplementary_data.zip › PNASNEXUS-PNASNEXUS-2023-01344R-s01.xlsx]

## Sheet: Table S1.
Table S1. Mutations observed in the ∆ole-oapA EMM genetic suppressor selection. Below is the output of unique mutations identified from BreSeq analysis of the WGS data.
Parent strain: H. halodurans Δole-oapA + pHCMC05 empty
isolate	evidence	position	mutation	annotation	gene	description	Mutation type	Homologous gene in B. subtilis (NC_000964) or E. coli (NC_000913.3)
dko_5	MC JC	2677781	Δ43 bp	intergenic (‑60/+205)	AYT26_RS12890 ← / ← sigG	TerC family protein/RNA polymerase sporulation sigma factor SigG	Deletion	ykoY riboswitch
dko_9	MC JC	2677788	Δ43 bp	intergenic (‑67/+198)	AYT26_RS12890 ← / ← sigG	TerC family protein/RNA polymerase sporulation sigma factor SigG	Deletion	ykoY riboswitch
dko_10	RA	3273647	G→A	A197V (GCC→GTC)	AYT26_RS15875 ←	ATP‑binding protein	Missense	phoR
dko_11	RA	1255218	Δ1 bp	coding (1417/1752 nt)	AYT26_RS06075 →	ABC transporter ATP‑binding protein/permease	Frameshift	bmrC
	RA	1473183	T→C	L36S (TTA→TCA)	AYT26_RS07215 →	metal ABC transporter ATP‑binding protein	Missense	mntB
dko_12	RA	1254505	(A)7→6	coding (704/1752 nt)	AYT26_RS06075 →	ABC transporter ATP‑binding protein/permease	Frameshift	bmrC
dko_18	JC	1254351	Δ11 bp	coding (550‑560/1752 nt)	AYT26_RS06075 →	ABC transporter ATP‑binding protein/permease	Frameshift	bmrC
	RA	1473653	C→A	H193N (CAT→AAT)	AYT26_RS07215 →	metal ABC transporter ATP‑binding protein	Missense	mntB
dko_19	MC JC	2677781	Δ43 bp	intergenic (‑60/+205)	AYT26_RS12890 ← / ← sigG	TerC family protein/RNA polymerase sporulation sigma factor SigG	Deletion	ykoY riboswitch
	RA	2899016	Δ1 bp	coding (475/804 nt)	spo0A ←	sporulation transcription factor Spo0A	Frameshift	spo0A
dko_21	JC	2677781	Δ43 bp	intergenic (‑60/+205)	AYT26_RS12890 ← / ← sigG	TerC family protein/RNA polymerase sporulation sigma factor SigG	Deletion	ykoY riboswitch
dko_23	RA	3273647	G→A	A197V (GCC→GTC)	AYT26_RS15875 ←	ATP‑binding protein	Missense	phoR
dko_24	RA	532493	(C)5→4	intergenic (+35/+31)	AYT26_RS02705 → / ← AYT26_RS02710	ribonucleotide‑diphosphate reductase subunit beta/GNAT family N‑acetyltransferase	Deletion	rnr / BH0503 3' UTR
	MC JC	2677781	Δ43 bp	intergenic (‑60/+205)	AYT26_RS12890 ← / ← sigG	TerC family protein/RNA polymerase sporulation sigma factor SigG	Deletion	ykoY riboswitch
dko_26	JC	2677781	Δ43 bp	intergenic (‑60/+205)	AYT26_RS12890 ← / ← sigG	TerC family protein/RNA polymerase sporulation sigma factor SigG	Deletion	ykoY riboswitch
dko_27	MC JC	2677781	Δ43 bp	intergenic (‑60/+205)	AYT26_RS12890 ← / ← sigG	TerC family protein/RNA polymerase sporulation sigma factor SigG	Deletion	ykoY riboswitch
	RA	3559003	A→G	D230D (GAT→GAC)	AYT26_RS17300 ←	sensor histidine kinase	Silent	yesM2 (BH3447)
dko_28	RA	3273647	G→A	A197V (GCC→GTC)	AYT26_RS15875 ←	ATP‑binding protein	Missense	phoR
	RA	3793586	Δ1 bp	coding (1030/1818 nt)	AYT26_RS18455 →	sensor histidine kinase	Frameshift	yesM1 (BH3678)
dko_29	RA	1473513	T→C	F146S (TTT→TCT)	AYT26_RS07215 →	metal ABC transporter ATP‑binding protein	Missense	mntB
dko_31	MC JC	2677781	Δ43 bp	intergenic (‑60/+205)	AYT26_RS12890 ← / ← sigG	TerC family protein/RNA polymerase sporulation sigma factor SigG	Deletion	ykoY riboswitch
dko_32	RA	212387	(G)5→4	coding (431/870 nt)	paaX ←	phenylacetic acid degradation operon negative regulatory protein PaaX	Frameshift	paaX
	MC JC	2677788	Δ43 bp	intergenic (‑67/+198)	AYT26_RS12890 ← / ← sigG	TerC family protein/RNA polymerase sporulation sigma factor SigG	Deletion	ykoY riboswitch
dko_34	MC JC	2677781	Δ43 bp	intergenic (‑60/+205)	AYT26_RS12890 ← / ← sigG	TerC family protein/RNA polymerase sporulation sigma factor SigG	Deletion	ykoY riboswitch
	RA	3437942	+C	coding (398/975 nt)	AYT26_RS16655 ←	D‑glycerate dehydrogenase	Frameshift	ghrB
dko_35	RA	370792	A→G	M1T (ATG→ACG) †	AYT26_RS01935 ←	helix‑turn‑helix domain‑containing protein	Missense start codon	BH0345
	JC	2677781	Δ43 bp	intergenic (‑60/+205)	AYT26_RS12890 ← / ← sigG	TerC family protein/RNA polymerase sporulation sigma factor SigG	Deletion	ykoY riboswitch
dko_36	RA	3273647	G→A	A197V (GCC→GTC)	AYT26_RS15875 ←	ATP‑binding protein	Missense	phoR
dko_37	RA	518293	A→T	H280L (CAT→CTT)	AYT26_RS02660 →	tagaturonate reductase	Missense	uxaB
	RA	3162315	T→C	I3V (ATT→GTT)	AYT26_RS15330 ←	uroporphyrinogen‑III synthase	Missense	hemD
	RA	3273647	G→A	A197V (GCC→GTC)	AYT26_RS15875 ←	ATP‑binding protein	Missense	phoR
dko_41	MC JC	2677781	Δ43 bp	intergenic (‑60/+205)	AYT26_RS12890 ← / ← sigG	TerC family protein/RNA polymerase sporulation sigma factor SigG	Deletion	ykoY riboswitch
dko_44	RA	1256751	C→T	A401V (GCC→GTC)	AYT26_RS06080 →	ABC transporter ATP‑binding protein/permease	Missense	bmrD
dko_45	MC JC	2677788	Δ43 bp	intergenic (‑67/+198)	AYT26_RS12890 ← / ← sigG	TerC family protein/RNA polymerase sporulation sigma factor SigG	Deletion	ykoY riboswitch
dko_49	RA	1254997	Δ1 bp	coding (1196/1752 nt)	AYT26_RS06075 →	ABC transporter ATP‑binding protein/permease	Frameshift	bmrC
	MC JC	2677781	Δ43 bp	intergenic (‑60/+205)	AYT26_RS12890 ← / ← sigG	TerC family protein/RNA polymerase sporulation sigma factor SigG	Deletion	ykoY riboswitch
dko_50	RA	2677477	A→G	L82S (TTA→TCA)	AYT26_RS12890 ←	TerC family protein	Missense	ykoY
Bha_14	MC JC	2677781	Δ43 bp	intergenic (‑60/+205)	AYT26_RS12890 ← / ← sigG	TerC family protein/RNA polymerase sporulation sigma factor SigG	Deletion	ykoY riboswitch
Bha_51	RA	3273647	G→A	A197V (GCC→GTC)	AYT26_RS15875 ←	ATP‑binding protein	Missense	phoR
Parent strain: H. halodurans Δole-oapA
isolate	evidence	position	mutation	annotation	gene	description	Mutation type	Homologous gene in B. subtilis (NC_000964) or E. coli (NC_000913.3)
Bha_2	RA	2043167	T→A	P287P (CCT→CCA)	AYT26_RS09945 →	ISL3 family transposase	Silent	BH1946
	RA	2193759	T→G	S264A (TCC→GCC)	AYT26_RS10535 →	diaminopimelate epimerase/histidine racemase	Missense	BH2071
Bha_3	RA	1254913	G→A	G371D (GGC→GAC)	AYT26_RS06075 →	ABC transporter ATP‑binding protein/permease	Missense	bmrC
	RA	2076673	A→G	H83R (CAC→CGC)	AYT26_RS10100 →	hut operon transcriptional regulator HutP	Missense	hutP
	MC JC	2677781	Δ43 bp	intergenic (‑60/+205)	AYT26_RS12890 ← / ← sigG	TerC family protein/RNA polymerase sporulation sigma factor SigG	Deletion	ykoY riboswitch
Bha_13	RA	3273647	G→A	A197V (GCC→GTC)	AYT26_RS15875 ←	ATP‑binding protein	Missense	phoR
Bha_15	RA	409967	G→A	G405R (GGA→AGA)	AYT26_RS02110 →	ISL3 family transposase	Missense	BH0379
	RA	2677477	A→G	L82S (TTA→TCA)	AYT26_RS12890 ←	TerC family protein	Missense	ykoY
	RA	2874998	G→T	A502D (GCC→GAC)	AYT26_RS13850 ←	C4‑dicarboxylate sensor kinase	Missense	dctS (BH2752)
Legend:
RA	read alignment evidence
JC	new junction evidence
MC JC	missing coverage evidence + new junction evidence

## Sheet: Table S2.
Table S2. Mutations observed in the ∆ole EMM genetic suppressor selection. Below is the output of unique mutations identified from BreSeq analysis of the WGS data.
Parent strain: H. halodurans Δole + pHCMC05 empty
isolate	evidence	position	mutation	annotation	gene	description	Mutation type	homologous gene in B. subtilis (NC_000964) or E. coli (NC_000913.3)
dole_1	MC JC	2677788	Δ43 bp	intergenic (‑67/+198)	AYT26_RS12890 ← / ← sigG	TerC family protein/RNA polymerase sporulation sigma factor SigG	Deletion	ykoY riboswitch
	RA	3193941	G→A	A360V (GCG→GTG)	ptsP ←	phosphoenolpyruvate‑‑protein phosphotransferase	Missense	ptsI
dole_2	RA	3193077	(G)7→8	coding (61/414 nt)	AYT26_RS15470 ←	MarR family transcriptional regulator	Frameshift	ysmB
	RA	3193941	G→A	A360V (GCG→GTG)	ptsP ←	phosphoenolpyruvate‑‑protein phosphotransferase	Missense	ptsI
	RA	3276386	G→A	P328S (CCG→TCG)	icd ←	NADP‑dependent isocitrate dehydrogenase	Missense	icd
dole_3	MC JC	2677800	Δ44 bp	intergenic (‑79/+185)	AYT26_RS12890 ← / ← sigG	TerC family protein/RNA polymerase sporulation sigma factor SigG	Deletion	ykoY riboswitch
	RA	3193941	G→A	A360V (GCG→GTG)	ptsP ←	phosphoenolpyruvate‑‑protein phosphotransferase	Missense	ptsI
dole_4	RA	3193941	G→A	A360V (GCG→GTG)	ptsP ←	phosphoenolpyruvate‑‑protein phosphotransferase	Missense	ptsI
	RA	3276781	C→T	G196E (GGA→GAA)	icd ←	NADP‑dependent isocitrate dehydrogenase	Missense	icd
dole_5	MC JC	2677788	Δ43 bp	intergenic (‑67/+198)	AYT26_RS12890 ← / ← sigG	TerC family protein/RNA polymerase sporulation sigma factor SigG	Deletion	ykoY riboswitch
	RA	3193941	G→A	A360V (GCG→GTG)	ptsP ←	phosphoenolpyruvate‑‑protein phosphotransferase	Missense	ptsI
dole_6	MC JC	2677781	Δ43 bp	intergenic (‑60/+205)	AYT26_RS12890 ← / ← sigG	TerC family protein/RNA polymerase sporulation sigma factor SigG	Deletion	ykoY riboswitch
	RA	3193941	G→A	A360V (GCG→GTG)	ptsP ←	phosphoenolpyruvate‑‑protein phosphotransferase	Missense	ptsI
dole_7	MC JC	2677781	Δ43 bp	intergenic (‑60/+205)	AYT26_RS12890 ← / ← sigG	TerC family protein/RNA polymerase sporulation sigma factor SigG	Deletion	ykoY riboswitch
	RA	3193941	G→A	A360V (GCG→GTG)	ptsP ←	phosphoenolpyruvate‑‑protein phosphotransferase	Missense	ptsI
dole_8	MC JC	2677788	Δ43 bp	intergenic (‑67/+198)	AYT26_RS12890 ← / ← sigG	TerC family protein/RNA polymerase sporulation sigma factor SigG	Deletion	ykoY riboswitch
	RA	3193941	G→A	A360V (GCG→GTG)	ptsP ←	phosphoenolpyruvate‑‑protein phosphotransferase	Missense	ptsI
dole_9	RA	1254671	G→A	W290* (TGG→TGA)	AYT26_RS06075 →	ABC transporter ATP‑binding protein/permease	Nonsense	bmrC
	RA	3193941	G→A	A360V (GCG→GTG)	ptsP ←	phosphoenolpyruvate‑‑protein phosphotransferase	Missense	ptsI
dole_10	RA	1255218	Δ1 bp	coding (1417/1752 nt)	AYT26_RS06075 →	ABC transporter ATP‑binding protein/permease	Frameshift	bmrC
	MC JC	2677788	Δ43 bp	intergenic (‑67/+198)	AYT26_RS12890 ← / ← sigG	TerC family protein/RNA polymerase sporulation sigma factor SigG	Deletion	ykoY riboswitch
	RA	3193941	G→A	A360V (GCG→GTG)	ptsP ←	phosphoenolpyruvate‑‑protein phosphotransferase	Missense	ptsI
dole_11	RA	3193941	G→A	A360V (GCG→GTG)	ptsP ←	phosphoenolpyruvate‑‑protein phosphotransferase	Missense	ptsI
	RA	3273647	G→A	A197V (GCC→GTC)	AYT26_RS15875 ←	ATP‑binding protein	Missense	phoR
dole_12	RA	1254505	(A)7→6	coding (704/1752 nt)	AYT26_RS06075 →	ABC transporter ATP‑binding protein/permease	Frameshift	bmrC
	RA	3193941	G→A	A360V (GCG→GTG)	ptsP ←	phosphoenolpyruvate‑‑protein phosphotransferase	Missense	ptsI
	RA	3273647	G→A	A197V (GCC→GTC)	AYT26_RS15875 ←	ATP‑binding protein	Missense	phoR
dole_13	MC JC	2677788	Δ43 bp	intergenic (‑67/+198)	AYT26_RS12890 ← / ← sigG	TerC family protein/RNA polymerase sporulation sigma factor SigG	Deletion	ykoY riboswitch
	RA	3193941	G→A	A360V (GCG→GTG)	ptsP ←	phosphoenolpyruvate‑‑protein phosphotransferase	Missense	ptsI
dole_14	RA	1256951	A→G	S468G (AGC→GGC)	AYT26_RS06080 →	ABC transporter ATP‑binding protein/permease	Missense	bmrD
	MC JC	2677781	Δ43 bp	intergenic (‑60/+205)	AYT26_RS12890 ← / ← sigG	TerC family protein/RNA polymerase sporulation sigma factor SigG	Deletion	ykoY riboswitch
	RA	3193941	G→A	A360V (GCG→GTG)	ptsP ←	phosphoenolpyruvate‑‑protein phosphotransferase	Missense	ptsI
dole_15	JC	2677781	Δ43 bp	intergenic (‑60/+205)	AYT26_RS12890 ← / ← sigG	TerC family protein/RNA polymerase sporulation sigma factor SigG	Deletion	ykoY riboswitch
	RA	3193941	G→A	A360V (GCG→GTG)	ptsP ←	phosphoenolpyruvate‑‑protein phosphotransferase	Missense	ptsI
dole_16	RA	2432342	T→G	E128D (GAA→GAC)	AYT26_RS11680 ←	sugar phosphate isomerase/epimerase	Missense	iolH
	MC JC	2677788	Δ43 bp	intergenic (‑67/+198)	AYT26_RS12890 ← / ← sigG	TerC family protein/RNA polymerase sporulation sigma factor SigG	Deletion	ykoY riboswitch
	RA	3193941	G→A	A360V (GCG→GTG)	ptsP ←	phosphoenolpyruvate‑‑protein phosphotransferase	Missense	ptsI
dole_18	MC JC	2677788	Δ43 bp	intergenic (‑67/+198)	AYT26_RS12890 ← / ← sigG	TerC family protein/RNA polymerase sporulation sigma factor SigG	Deletion	ykoY riboswitch
	RA	3193941	G→A	A360V (GCG→GTG)	ptsP ←	phosphoenolpyruvate‑‑protein phosphotransferase	Missense	ptsI
dole_19	MC JC	2677800	Δ44 bp	intergenic (‑79/+185)	AYT26_RS12890 ← / ← sigG	TerC family protein/RNA polymerase sporulation sigma factor SigG	Deletion	ykoY riboswitch
	RA	3193941	G→A	A360V (GCG→GTG)	ptsP ←	phosphoenolpyruvate‑‑protein phosphotransferase	Missense	ptsI
dole_20	MC JC	2677788	Δ43 bp	intergenic (‑67/+198)	AYT26_RS12890 ← / ← sigG	TerC family protein/RNA polymerase sporulation sigma factor SigG	Deletion	ykoY riboswitch
	RA	3193941	G→A	A360V (GCG→GTG)	ptsP ←	phosphoenolpyruvate‑‑protein phosphotransferase	Missense	ptsI
dole_22	RA	1254490	Δ1 bp	coding (689/1752 nt)	AYT26_RS06075 →	ABC transporter ATP‑binding protein/permease	Frameshift	bmrC
	RA	1474412	C→T	A195V (GCC→GTC)	AYT26_RS07220 →	metal ABC transporter permease	Missense	mntC
	RA	1732998	G→A	intergenic (+115/‑138)	aroH → / → trpE	chorismate mutase/anthranilate synthase component I	SNP	trpE 5' UTR
	RA	1733002	G→T	intergenic (+119/‑134)	aroH → / → trpE	chorismate mutase/anthranilate synthase component I	SNP	trpE 5' UTR
	JC	1733009	(A)6→3	intergenic (+126/‑125)	aroH → / → trpE	chorismate mutase/anthranilate synthase component I	Deletion	trpE 5' UTR
	RA	3193941	G→A	A360V (GCG→GTG)	ptsP ←	phosphoenolpyruvate‑‑protein phosphotransferase	Missense	ptsI
dole_23	MC JC	2677800	Δ44 bp	intergenic (‑79/+185)	AYT26_RS12890 ← / ← sigG	TerC family protein/RNA polymerase sporulation sigma factor SigG	Deletion	ykoY riboswitch
	RA	3193941	G→A	A360V (GCG→GTG)	ptsP ←	phosphoenolpyruvate‑‑protein phosphotransferase	Missense	ptsI
dole_25	RA	1474403	C→T	T192M (ACG→ATG)	AYT26_RS07220 →	metal ABC transporter permease	Missense	mntC
	RA	3193941	G→A	A360V (GCG→GTG)	ptsP ←	phosphoenolpyruvate‑‑protein phosphotransferase	Missense	ptsI
dole_26	RA	2677477	A→G	L82S (TTA→TCA)	AYT26_RS12890 ←	TerC family protein	Missense	ykoY
	RA	3193941	G→A	A360V (GCG→GTG)	ptsP ←	phosphoenolpyruvate‑‑protein phosphotransferase	Missense	ptsI
dole_27	MC JC	2677800	Δ44 bp	intergenic (‑79/+185)	AYT26_RS12890 ← / ← sigG	TerC family protein/RNA polymerase sporulation sigma factor SigG	Deletion	ykoY riboswitch
	RA	3193941	G→A	A360V (GCG→GTG)	ptsP ←	phosphoenolpyruvate‑‑protein phosphotransferase	Missense	ptsI
dole_28	RA	1751600	T→G	D159A (GAT→GCT)	AYT26_RS08645 ←	YitT family protein	Missense	ypjC
	MC JC	2677781	Δ43 bp	intergenic (‑60/+205)	AYT26_RS12890 ← / ← sigG	TerC family protein/RNA polymerase sporulation sigma factor SigG	Deletion	ykoY riboswitch
	RA	3193941	G→A	A360V (GCG→GTG)	ptsP ←	phosphoenolpyruvate‑‑protein phosphotransferase	Missense	ptsI
dole_30	MC JC	2677781	Δ43 bp	intergenic (‑60/+205)	AYT26_RS12890 ← / ← sigG	TerC family protein/RNA polymerase sporulation sigma factor SigG	Deletion	ykoY riboswitch
	RA	3193941	G→A	A360V (GCG→GTG)	ptsP ←	phosphoenolpyruvate‑‑protein phosphotransferase	Missense	ptsI
Parent strain: H. halodurans Δole
isolate	evidence	position	mutation	annotation	gene	description	Mutation type	Homologous gene in B. subtilis (NC_000964) or E. coli (NC_000913.3)
Bha_9	RA	1126613	C→G	H58D (CAT→GAT)	AYT26_RS05540 →	ISL3 family transposase	Missense	BH1049
	RA	2835839	T→C	H146R (CAC→CGC)	AYT26_RS13670 ←	ATP‑binding protein	Missense	glnK
	RA	3273647	G→A	A197V (GCC→GTC)	AYT26_RS15875 ←	ATP‑binding protein	Missense	phoR
Legend:
RA	read alignment evidence
JC	new junction evidence
MC JC	missing coverage evidence + new junction evidence
